# Supplementary material for: Development and Validation of the Attitudes towards Social Robots Scale
Source: Healthcare (Basel). 2024 Jan 23;12(3):286. doi: 10.3390/healthcare12030286 (PMC10855967; doi:10.3390/healthcare12030286)
Supplement: Supplementary file 1 [file healthcare-12-00286-s001.zip]

Archive with 1 entries (1 files):
- healthcare-2776969-supplementary.pdf
